# Supplementary material for: Prenatal coparenting and attachment style in Japanese pregnant women: A cross-sectional survey
Source: PLoS One. 2024 Aug 29;19(8):e0309212. doi: 10.1371/journal.pone.0309212 (PMC11361575; doi:10.1371/journal.pone.0309212)
Supplement: S1 Table — (XLSX) [file pone.0309212.s002.xlsx]

## Sheet: S1 Table
	S1 Table. List of 26 items in the PCS
	Items
	Factor 1. Awareness of mutual support
	We think of how we can help each other in each situation
	We know each other's current health status
	We take into consideration the pregnancy-related changes in health
	We offer the preferred type of support to each other
	We express our appreciation to each other for the household chores we both do during pregnancy
	We are confident in each other that we will take the initiative in doing what we can do for each other (e.g. household chores) after our child is born
	We try to make time to be together no matter how busy we are
	We respect each other's ideas about parenting
	We discuss parenting with each other first
	We try to go to prenatal checkups and antenatal classes together
	We have not been honest with each other about our feelings (R)
	We respect each other's suggestions on how we might better prepare each other for parenting
	We have our own opinions about issues related to parenting and then seek each other's opinions
	Factor 2. Sharing of parenting that begins prenatally
	We are discussing how we would like to share household chores and childcare responsibilities after the birth of our child
	We are discussing our concerns about sharing childcare responsibilities
	We are discussing how we would like to raise our child
	We are discussing how to deal with potential differences in our opinions on parenting (e.g. how to discuss)
	We are discussing the necessary environment for our child (e.g. room layout, preparing goods)
	We are discussing what kind of parents we would like to be
	We are practicing household chores and childcare chores that we do not normally do, as much as possible
	We have a concrete image of life after the birth of our child
	We envision our future as a family
	We are taking advantage of the pregnancy to discuss the lifestyle choices we would like to reassess
	We are discussing how we currently interact with our healthcare providers (obstetricians, midwives, and nurses)
	We talk about the preferred type of support during pregnancy in detail
	We share whatever information we have learned or heard about pregnancy, childbirth, and childcare (especially the care of newborns and infants)
	(R) = Reversal item
