# Supplementary material for: Prenatal coparenting and attachment style in Japanese pregnant women: A cross-sectional survey
Source: PLoS One. 2024 Aug 29;19(8):e0309212. doi: 10.1371/journal.pone.0309212 (PMC11361575; doi:10.1371/journal.pone.0309212)
Supplement: S2 Table — (XLSX) [file pone.0309212.s003.xlsx]

## Sheet: S2 Table.
	S2 Table. Sample characteristics when the reliability and validity of 26 items in the PCS were tested.
		Mean or n
	Age (years) n=199
	20–29 (%)	56 (28.1)
	30–39 (%)	116 (58.3)
	40–49 (%)	27 (13.6)
	Partner's age (years) n=198
	20–29 (%)	42 (21.2)
	30–39 (%)	117 (59.1)
	40–49 (%)	32 (16.2)
	50–59 (%)	7 (3.5)
	Marital status n=199
	Married (%)	194 (97.5)
	Unmarried (engaged) (%)	4 (2.0)
	Unmarried (no engagement) (%)	1 (0.5)
	Duration of marriage to the partner (years) (SD) n=188	4.3 (3.1)
	Living with the partner n=199
	Yes (%)	195 (98.0)
	No (%)	4 (2.0)
	Other (%)	0 (0)
	Duration of cohabitation with partner (years) (SD) n=186	4.7 (3.2)
	Family structure n=199
	Nuclear family (%)	181 (91.0)
	Other (%)	18 (9.0)
	Gestational age (weeks) n=199
	22–27 (%)	60 (30.2)
	28–36 (%)	139 (69.8)
	Pregnancy complications n=199
	No (%)	164 (82.4)
	Yes (%)	35 (17.6)
	Fetal birth order n=199
	First (%)	89 (44.7)
	Second (%)	66 (33.2)
	Third (%)	30 (15.1)
	Fourth and above (%)	14 (7.0)
	Child-rearing experience n=199
	No (%)	83 (41.7)
	Yes (%)	116 (58.3)
	Partner's child-rearing experience n=198
	No (%)	79 (39.9)
	Yes (%)	117 (59.1)
	Other (%)	2 (1.0)
	Feelings when I found out about my pregnancy n=199
	Happy (%)	174 (87.4)
	Confused (%)	7 (3.5)
	Other (%)	18 (9.0)
	Partner's reaction when I found out about my pregnancy n=198
	Favorable (%)	183 (92.4)
	Confusion (%)	2 (1.0)
	Other (%)	13 (6.6)
	Participation in antenatal classes (face-to-face or online) n=199
	Nonparticipation (%)	138 (69.3)
	Participation (%)	26 (13.1)
	Participation by couples (%)	35 (17.6)
	Whether to return home for delivery n=199
	No (%)	97 (48.7)
	Under consideration (%)	10 (5.0)
	Planned (%)	66 (33.2)
	Currently on home leave (%)	26 (13.1)
	Occupational status n=198
	Full-time job (%)	53 (26.8)
	Part-time job (%)	14 (7.1)
	Maternity leave/leave of absence (%)	59 (29.8)
	Looking for a job (%)	0 (0)
	Homemaker/student (%)	72 (36.4)
	Working hours per week n=106
	<= 40 (%)	85 (80.2)
	> 40 (%)	21 (19.8)
	Partner's occupational status n=197
	Full-time job (%)	191 (97.0)
	Part-time job (%)	2 (1.0)
	Paternity leave/leave of absence (%)	1 (0.5)
	Looking for a job (%)	1 (0.5)
	Homemaker/student (%)	2 (1.0)
	Partner's working hours per week n=148
	<= 40 (%)	49 (33.1)
	> 40 (%)	99 (66.9)
	Plans for maternity leave n=123
	Planned (Including maternity leave) (%)	111 (90.2)
	Not planned (%)	12 (9.8)
	Plans for paternity leave n=186
	Planned (%)	34 (18.3)
	Not planned (%)	152 (81.7)
	Evaluation of financial situation n=197
	Very good (%)	4 (2.0)
	Good (%)	113 (57.4)
	Fair (%)	66 (33.5)
	Poor (%)	14 (7.1)
	Education level n=198
	Junior high school (%)	9 (4.5)
	High school (%)	34 (17.2)
	Junior college/technical school (%)	59 (29.8)
	College (%)	92 (47.0)
	Graduate school (%)	3 (1.5)
	Partner's education level n=199
	Junior high school (%)	15 (7.5)
	High school (%)	46 (23.1)
	Junior college/technical school (%)	33 (16.6)
	College (%)	87 (43.7)
	Graduate school (%)	17 (8.5)
	Other (%)	1 (0.5)
	Past medical history n=199
	No (%)	161 (80.9)
	Yes (%)	38 (19.1)
	Partner's past medical history n=197
	No (%)	175 (88.8)
	Yes (%)	22 (11.2)
	Unknown (%)	0 (0)
	Past consultations for psychiatric complaints n=199
	No (%)	185 (93.0)
	Yes (%)	14 (7.0)
	Partner's past consultations for psychiatric complaints n=199
	No (%)	181 (91.0)
	Yes (%)	13 (6.5)
	Unknown (%)	5 (2.5)
