# Supplementary material for: Prenatal coparenting and attachment style in Japanese pregnant women: A cross-sectional survey
Source: PLoS One. 2024 Aug 29;19(8):e0309212. doi: 10.1371/journal.pone.0309212 (PMC11361575; doi:10.1371/journal.pone.0309212)
Supplement: S3 Table — (XLSX) [file pone.0309212.s004.xlsx]

## Sheet: S3 Table.
	S3 Table. Comparison of Awareness of mutual support scores by women's characteristics (binary variables)
		Awareness of mutual support scale
		Total (n = 181)					Fetal birth order
							First (n = 80)					Second or subsequent (n = 101)
		n	Mean (SD)		z	p	n	Mean (SD)		z	p	n	Mean (SD)		z	p
	Family structure
	Nuclear family	169	41.1 (7.7)		0.19	.850	75	43.4 (6.0)		00.65	.54	94	39.2 (8.4)		–0.03	.9700
	Other	12	42.3 (4.4)				5	45.4 (3.0)				7	40.0 (4.0)
	Fetal birth order
	First child	80	43.5 (5.9)		–3.43	<.001*
	Second or subsequent child	101	39.3 (8.2)
	Feelings when I found out about my pregnancy
	Happy	160	41.5 (7.5)		–2.11	.04*	72	43.9 (5.6)		–1.50	.140	88	39.6 (8.3)		–1.24	.2200
	Other	21	38.3 (7.3)				8	40.0 (7.5)				13	37.2 (7.3)
	Pregnancy complications
	Yes	32	41.1 (8.3)		0.16	.880	13	44.3 (6.0)		00.49	.620	19	39.0 (9.0)		–0.07	.9500
	No	149	41.1 (7.4)				67	43.3 (5.9)				82	39.3 (8.0)
	Past medical history
	Yes	34	40.2 (7.2)		–0.90	.370	18	41.9 (4.8)		–1.58	.120	16	38.3 (8.9)		–0.39	.7000
	No	147	41.4 (7.6)				62	43.9 (6.1)				85	39.5 (8.0)
	Occupational status
	Employed	113	41.4 (6.8)		–0.03	.970	61	43.0 (5.6)		–1.72	.090	52	39.5 (7.5)		00.01	.9900
	Unemployed	67	40.7 (8.7)				19	45.0 (6.5)				48	39.0 (9.0)
	Evaluation of financial situation
	Good	107	42.8 (6.4)		–3.04	.002*	51	43.5 (5.9)		00.09	.930	56	42.1 (6.8)		–3.74	<.001*
	Poor	72	38.8 (8.5)				28	43.5 (6.0)				44	35.8 (8.5)
	Education level
	<College graduate	91	41.0 (7.3)		0.32	.750	37	43.4 (5.7)		00.17	.870	54	39.4 (7.9)		–0.09	.9300
	≥College graduate	89	41.2 (7.8)				43	43.5 (6.0)				46	39.0 (8.6)
	Currently returned to parents' home for delivery
	Yes	23	44.4 (6.1)		0.38	.02*	13	46.9 (4.7)		02.60	.01*	10	41.2 (6.3)		00.65	.5100
	No	158	40.7 (7.6)				67	42.8 (5.9)				91	39.1 (8.3)
	*p < .05.
