# Supplementary material for: Prenatal coparenting and attachment style in Japanese pregnant women: A cross-sectional survey
Source: PLoS One. 2024 Aug 29;19(8):e0309212. doi: 10.1371/journal.pone.0309212 (PMC11361575; doi:10.1371/journal.pone.0309212)
Supplement: S4 Table — (XLSX) [file pone.0309212.s005.xlsx]

## Sheet: S4 Table.
	S4 Table. Comparison of Sharing of parenting that begins prenatally scores by women's characteristics (binary variables)
		Sharing of parenting that begins prenatally scale
		Total (n =181)					Fetal birth order
							First (n = 80)					Second or subsequent (n = 101)
		n	Mean (SD)		z	p	n	Mean (SD)		z	p	n	Mean (SD)		z	p
	Family structure
	Nuclear family	169	37.0 (8.9)		0.34	.730	75	37.0 (8.5)		01.16	.260	94	37.1 (9.4)		–0.53	.6000
	Other	12	38.5 (6.6)				5	41.8 (6.8)				7	36.1 (5.8)
	Fetal birth order
	First child	80	37.3 (8.4)		–0.21	.830
	Second or subsequent child	101	37.0 (9.1)
	Feelings when I found out about my pregnancy
	Happy	160	37.4 (9.0)		–1.36	.170	72	37.6 (8.5)		–0.84	.400	88	37.2 (9.4)		–0.92	.3600
	Other	21	35.2 (7.2)				8	34.9 (7.6)				13	35.5 (7.2)
	Pregnancy complications
	Yes	32	36.9 (10.4)		0.08	.940	13	38.7 (10.1)		00.62	.540	19	35.7 (10.6)		–0.45	.6500
	No	149	37.2 (8.5)				67	37.0 (8.1)				82	37.3 (8.8)
	Past medical history
	Yes	34	35.7 (8.8)		–1.07	.290	18	35.4 (6.9)		–1.20	.230	16	35.9 (10.8)		–0.39	.7000
	No	147	37.5 (8.8)				62	37.8 (8.8)				85	37.2 (8.9)
	Occupational status
	Employed	113	37.3 (8.3)		0.45	.660	61	36.7 (7.8)		–1.03	.300	52	38.0 (8.9)		01.17	.2400
	Unemployed	67	36.7 (9.6)				19	39.2 (10.1)				48	35.8 (9.4)
	Evaluation of financial situation
	Good	107	38.1 (8.6)		–1.67	.100	51	37.1 (9.1)		00.33	.740	56	39.0 (8.1)		–2.37	.02*
	Poor	72	35.7 (9.1)				28	37.7 (7.3)				44	34.4 (10.0)
	Education level
	< College graduate	91	37.9 (8.0)		–1.42	.150	37	38.5 (6.4)		–1.17	.240	54	37.6 (8.9)		–0.88	.3800
	≥ College graduate	89	36.2 (9.5)				43	36.3 (9.8)				46	36.0 (9.3)
	Currently returned to parents' home for delivery
	Yes	23	39.6 (8.7)		1.54	.120	13	40.9 (9.3)		01.88	.060	10	37.9 (8.0)		00.30	.7600
	No	158	36.8 (8.8)				67	36.6 (8.1)				91	36.9 (9.3)
	*p < .05.
