# Supplementary material for: Prenatal coparenting and attachment style in Japanese pregnant women: A cross-sectional survey
Source: PLoS One. 2024 Aug 29;19(8):e0309212. doi: 10.1371/journal.pone.0309212 (PMC11361575; doi:10.1371/journal.pone.0309212)
Supplement: S5 Table — (XLSX) [file pone.0309212.s006.xlsx]

## Sheet: S5 Table.
	S5 Table. Correlations among measures of prenatal coparenting, attachment style, and women's characteristics (continuous variables)
		Total (n = 181)			Fetal birth order
					First (n = 80)			Second or subsequent (n = 101)
		n	r		n	r		n	r
	Awareness of mutual support scale
	Age	181	–.21**		80	–.21		101	–.19
	Gestational age	181	.25**		80	.26*		101	.25*
	KMSS	181	.72**		80	.67**		101	.74**
	ECR-RS-mother avoidance	180	–.25**		79	–.19		101	–.33**
	ECR-RS-mother anxiety	180	–.15*		79	–.22		101	–.12
	ECR-RS-father avoidance	174	–.22**		76	–.15		98	–.29**
	ECR-RS-father anxiety	173	–.10		76	–.09		97	–.08
	ECR-RS-partner avoidance	179	–.60**		78	–.54**		101	–.67**
	ECR-RS-partner anxiety	181	–.35**		80	–.41**		101	–.33**
	Sharing of parenting that begins prenatally scale
	Age	181	–.11		80	–.05		101	–.19
	Gestational age	181	.22**		80	.21		101	.22*
	KMSS	181	.56**		80	.38**		101	.69**
	ECR-RS-mother avoidance	180	–.25**		79	–.19		101	–.30**
	ECR-RS-mother anxiety	180	–.14		79	–.2		101	–.10
	ECR-RS-father avoidance	174	–.21**		76	–.04		98	–.33**
	ECR-RS-father anxiety	173	–.03		76	–.01		97	–.04
	ECR-RS-partner avoidance	179	–.55**		78	–.44**		101	–.63**
	ECR-RS-partner anxiety	181	–.30**		80	–.25*		101	–.33**
	*p < .05.
	**p < .01.
