# Supplementary material for: Prenatal coparenting and attachment style in Japanese pregnant women: A cross-sectional survey
Source: PLoS One. 2024 Aug 29;19(8):e0309212. doi: 10.1371/journal.pone.0309212 (PMC11361575; doi:10.1371/journal.pone.0309212)
Supplement: S1 Data — (XLSX) [file pone.0309212.s007.xlsx]

## Sheet: S1 Data.
Missing= 99.00	ID	Age	Family structure	Gestational age	Fetal birth order	Feelings when I found out about my pregnancy	Pregnancy complications	Past medical history	Occupational status	Evaluation of financial situation	Education level	Currently returned to parents' home for delivery	KMSS	ECR-RS-mother avoidance	ECR-RS-mother anxiety	ECR-RS-father avoidance	ECR-RS-father anxiety	ECR-RS-partner avoidance	ECR-RS-partner anxiety	PCS	PCS_Awareness of mutual support	PCS_Sharing of parenting that begins prenatally score
	1	34	Nuclear family	28	3	Happy	Yes	No	Part-time job	Good	College	No	10	10	3	16	3	21	8	43	24	19
	2	24	Other	32	1	Happy	No	Yes	Part-time job	Good	High school	No	18	7	3	6	3	6	3	80	42	38
	3	30	Nuclear family	28	1	Happy	No	No	Full-time job	Poor	College	No	21	24	9	21	6	6	3	75	47	28
	4	36	Nuclear family	34	2	Happy	Yes	No	Homemaker/student	Good	College	Yes	19	23	3	23	3	7	3	63	38	25
	5	38	Nuclear family	28	3	Happy	No	No	Homemaker/student	Good	College	No	19	9	3	11	3	9	6	83	43	40
	6	33	Nuclear family	34	1	Happy	No	No	Maternity leave/leave of absence	Fair	College	No	20	7	3	99.00	99.00	11	3	92	49	43
	7	32	Nuclear family	32	2	Happy	No	No	Maternity leave/leave of absence	Fair	College	No	18	9	3	10	3	12	6	63	32	31
	8	39	Nuclear family	34	2	Happy	No	No	Maternity leave/leave of absence	Good	College	No	18	21	3	28	3	7	3	85	44	41
	9	37	Nuclear family	27	1	Happy	No	Yes	Full-time job	Good	College	Yes	18	24	6	22	3	18	6	80	43	37
	10	35	Other	24	2	Happy	No	No	Maternity leave/leave of absence	Good	High school	No	18	19	9	27	12	9	6	70	39	31
	11	41	Other	22	1	Happy	No	Yes	Homemaker/student	99.00	Junior college/technical school	No	21	8	3	13	3	6	3	83	44	39
	12	36	Nuclear family	24	4	Happy	No	No	Maternity leave/leave of absence	Good	College	No	21	7	3	11	3	6	3	96	50	46
	13	35	Nuclear family	32	4	Happy	No	No	Homemaker/student	Good	College	No	21	9	3	9	3	6	3	102	50	52
	14	28	Other	32	1	Happy	No	No	Full-time job	Good	College	No	16	11	3	12	3	11	3	79	44	35
	15	33	Nuclear family	22	3	Happy	No	No	Homemaker/student	Good	Junior college/technical school	No	18	9	3	32	6	12	10	56	29	27
	16	42	Nuclear family	30	4	Happy	No	No	Part-time job	Poor	High school	No	15	35	3	40	8	29	11	48	26	22
	17	28	Nuclear family	31	3	Happy	No	No	Maternity leave/leave of absence	Fair	Junior college/technical school	No	12	12	3	16	3	13	3	66	34	32
	18	37	Nuclear family	28	3	Happy	Yes	No	99.00	Fair	Junior college/technical school	No	20	6	3	99.00	99.00	10	3	83	41	42
	19	38	Nuclear family	29	1	Happy	Yes	No	Full-time job	Good	College	Yes	18	12	3	19	3	6	3	100	49	51
	20	20	Nuclear family	28	1	Happy	No	No	Homemaker/student	Poor	High school	No	21	9	3	16	3	9	9	80	47	33
	21	33	Nuclear family	22	2	Happy	Yes	No	Maternity leave/leave of absence	Good	College	No	8	6	3	28	6	23	3	54	28	26
	22	29	Nuclear family	22	1	Happy	No	No	Homemaker/student	Fair	Junior high school	No	21	25	8	41	20	8	6	88	47	41
	23	35	Nuclear family	26	2	Happy	No	No	Full-time job	Fair	High school	No	15	11	3	18	3	12	3	68	36	32
	24	39	Nuclear family	34	1	Happy	No	No	Maternity leave/leave of absence	Good	College	No	21	6	3	14	3	6	3	86	48	38
	25	29	Nuclear family	28	2	Happy	No	No	Homemaker/student	Good	High school	No	21	6	3	30	3	6	3	95	49	46
	26	36	Nuclear family	33	1	Happy	No	No	Maternity leave/leave of absence	Good	College	Yes	21	7	3	10	3	7	3	96	51	45
	27	36	Nuclear family	26	3	Other	No	No	Homemaker/student	Fair	Junior college/technical school	No	12	15	5	31	11	25	15	73	39	34
	28	35	Nuclear family	28	2	Other	No	No	Homemaker/student	Good	High school	No	21	14	3	35	3	6	3	75	40	35
	29	28	Nuclear family	26	1	Happy	No	No	Full-time job	Good	College	No	18	6	3	6	3	6	3	71	41	30
	30	34	Nuclear family	26	2	Other	No	No	Full-time job	Poor	Junior college/technical school	No	15	27	8	28	9	12	6	76	35	41
	31	41	Nuclear family	32	1	Happy	No	No	Full-time job	Good	High school	No	18	15	3	99.00	99.00	11	3	80	41	39
	32	34	Nuclear family	34	3	Happy	Yes	No	Homemaker/student	Good	Junior college/technical school	No	20	7	3	9	3	6	3	95	49	46
	33	29	Nuclear family	32	1	Other	No	No	Maternity leave/leave of absence	Good	College	No	21	35	10	42	3	7	3	71	41	30
	34	32	Nuclear family	28	2	Happy	No	No	Full-time job	Good	College	No	18	11	3	12	3	7	3	80	38	42
	35	35	Nuclear family	34	1	Happy	No	Yes	Maternity leave/leave of absence	Good	College	Yes	17	9	3	14	3	10	3	64	34	30
	36	32	Nuclear family	33	2	Happy	No	No	Maternity leave/leave of absence	Fair	College	No	15	8	3	9	3	12	3	71	35	36
	37	38	Nuclear family	22	2	Other	No	No	Part-time job	Fair	Junior college/technical school	No	18	7	3	31	3	11	6	59	30	29
	38	41	Nuclear family	26	3	Happy	Yes	No	Part-time job	Good	Junior college/technical school	No	16	11	3	12	3	11	3	57	28	29
	39	33	Nuclear family	34	2	Other	Yes	No	Homemaker/student	Good	College	Yes	21	34	3	16	3	6	3	76	40	36
	40	37	Nuclear family	33	3	Happy	Yes	No	Homemaker/student	Fair	College	No	11	14	3	33	3	15	3	52	27	25
	41	40	Nuclear family	28	1	Other	Yes	Yes	Full-time job	Good	Junior college/technical school	No	15	6	3	25	3	10	3	70	41	29
	42	25	Nuclear family	22	2	Other	No	Yes	Homemaker/student	Fair	High school	No	21	14	3	42	3	6	4	92	48	44
	43	31	Nuclear family	28	1	Happy	No	No	Full-time job	Good	College	No	20	11	3	99.00	99.00	11	6	50	33	17
	44	35	Nuclear family	30	2	Happy	No	No	Full-time job	Fair	College	No	18	12	3	14	3	10	3	78	40	38
	45	34	Other	32	1	Happy	No	No	Homemaker/student	Good	College	Yes	21	10	3	36	3	8	3	101	49	52
	46	30	Nuclear family	28	2	Happy	No	No	Homemaker/student	Good	College	No	17	6	3	15	3	7	3	77	42	35
	47	29	Nuclear family	30	2	Happy	No	No	Homemaker/student	Good	High school	No	21	22	3	35	3	7	6	82	46	36
	48	34	Nuclear family	26	3	Happy	Yes	No	Part-time job	Good	Junior college/technical school	No	12	6	8	12	3	15	3	58	35	23
	49	25	Nuclear family	32	2	Happy	No	No	Homemaker/student	Good	99.00	No	21	22	5	22	8	22	15	99	48	51
	50	29	Nuclear family	22	2	Happy	No	No	Full-time job	Good	Junior college/technical school	No	21	9	3	10	3	6	3	76	39	37
	51	31	Nuclear family	28	1	Happy	Yes	Yes	Maternity leave/leave of absence	Good	College	Yes	18	20	3	24	3	14	3	62	43	19
	52	29	Nuclear family	29	1	Happy	No	Yes	Full-time job	Good	Junior college/technical school	No	15	23	9	31	6	9	3	88	47	41
	53	33	Nuclear family	28	1	Happy	No	No	Full-time job	Fair	Junior college/technical school	No	18	36	3	27	3	14	3	93	47	46
	54	29	Nuclear family	30	2	Happy	No	No	Maternity leave/leave of absence	Fair	College	No	21	16	3	22	3	7	3	92	45	47
	55	31	Nuclear family	27	1	Happy	No	No	Full-time job	Good	Junior college/technical school	No	21	12	3	21	3	6	3	92	51	41
	56	43	Nuclear family	22	1	Other	No	Yes	Full-time job	Good	College	No	18	99.00	99.00	21	6	13	5	82	44	38
	57	25	Nuclear family	24	2	Happy	No	No	Homemaker/student	Fair	Junior high school	No	21	26	8	30	99.00	7	5	74	35	39
	58	27	Other	28	4	Happy	Yes	No	Full-time job	Fair	Junior college/technical school	No	20	6	3	14	3	6	3	90	45	45
	59	31	Nuclear family	28	1	Happy	No	No	Full-time job	Good	College	No	18	11	3	25	3	12	3	67	38	29
	60	31	Nuclear family	34	3	Happy	Yes	No	Homemaker/student	Very good	Junior college/technical school	No	21	27	9	31	3	11	3	82	44	38
	61	29	Nuclear family	26	1	Happy	No	No	Full-time job	Fair	College	No	18	15	3	15	3	9	3	78	43	35
	62	39	Nuclear family	28	4	Happy	No	No	Part-time job	Good	High school	No	21	7	3	7	3	9	3	97	48	49
	63	28	Nuclear family	29	4	Happy	No	No	Homemaker/student	Fair	Junior high school	No	12	36	3	30	3	25	8	38	21	17
	64	31	Nuclear family	33	2	Happy	No	Yes	Maternity leave/leave of absence	Good	College	Yes	15	10	3	15	4	10	15	60	33	27
	65	26	Nuclear family	32	1	Happy	No	No	Maternity leave/leave of absence	Good	Graduate school	No	21	6	3	22	3	6	3	93	51	42
	66	37	Nuclear family	27	1	Happy	Yes	Yes	Full-time job	Fair	Junior college/technical school	No	15	13	3	37	9	19	6	75	38	37
	67	30	Nuclear family	28	1	Happy	No	No	Homemaker/student	Good	College	No	21	10	3	18	3	6	3	103	51	52
	68	35	Nuclear family	30	1	Happy	No	Yes	Full-time job	Good	College	No	17	33	11	40	4	14	4	75	38	37
	69	40	Nuclear family	22	2	Happy	No	Yes	Full-time job	Fair	College	No	12	8	3	12	3	12	3	52	29	23
	70	25	Other	26	1	Happy	No	No	Homemaker/student	Good	Junior college/technical school	No	21	7	3	13	3	12	3	93	48	45
	71	37	Nuclear family	34	3	Happy	No	No	Maternity leave/leave of absence	Good	Junior college/technical school	No	19	10	3	10	3	6	3	90	46	44
	72	38	Nuclear family	24	2	Happy	Yes	No	Homemaker/student	Good	Junior college/technical school	Yes	18	6	3	12	3	6	3	87	47	40
	73	39	Nuclear family	24	2	Happy	Yes	Yes	Full-time job	Fair	Junior college/technical school	No	20	9	3	10	3	6	3	90	43	47
	74	35	Nuclear family	24	1	Happy	No	No	Full-time job	Good	College	No	21	42	9	34	6	6	3	80	44	36
	75	37	Nuclear family	26	3	Happy	No	Yes	Full-time job	Poor	Junior college/technical school	No	19	15	4	21	3	6	3	99	48	51
	76	40	Nuclear family	34	2	Happy	No	Yes	Maternity leave/leave of absence	Good	College	Yes	14	23	3	42	3	21	3	62	29	33
	77	35	Nuclear family	34	1	Happy	No	No	Maternity leave/leave of absence	Good	College	No	19	19	6	17	7	14	5	79	42	37
	78	40	Nuclear family	36	2	Happy	No	No	Homemaker/student	Good	College	No	20	8	3	16	3	6	3	80	42	38
	79	36	Nuclear family	36	2	Happy	No	No	Maternity leave/leave of absence	Good	College	No	20	10	3	12	3	6	3	85	45	40
	80	33	Nuclear family	36	2	Happy	No	No	Maternity leave/leave of absence	Good	College	No	18	15	5	23	4	9	3	96	49	47
	81	24	Nuclear family	35	1	Other	Yes	No	Maternity leave/leave of absence	Good	College	Yes	21	13	3	23	3	11	3	97	51	46
	82	31	Nuclear family	36	2	Happy	No	Yes	Maternity leave/leave of absence	Good	Junior college/technical school	No	21	7	3	10	3	6	3	96	49	47
	83	24	Nuclear family	36	2	Happy	No	Yes	Maternity leave/leave of absence	Fair	High school	No	19	14	3	17	3	8	3	95	48	47
	84	23	Other	36	3	Other	No	No	Homemaker/student	Fair	High school	No	15	21	4	32	4	8	3	71	37	34
	85	33	Other	36	2	Happy	No	No	Homemaker/student	Fair	College	No	16	6	3	8	3	8	7	78	42	36
	86	23	Nuclear family	36	2	Happy	No	No	Homemaker/student	Fair	High school	No	21	6	3	9	3	6	3	103	51	52
	87	28	Nuclear family	36	1	Happy	No	No	Homemaker/student	Good	College	No	21	12	3	19	3	6	3	94	49	45
	88	40	Nuclear family	36	1	Happy	No	Yes	Maternity leave/leave of absence	Fair	College	No	17	27	4	23	3	12	3	83	45	38
	89	35	Nuclear family	36	3	Happy	No	Yes	Homemaker/student	Good	College	No	21	11	3	20	6	6	3	97	47	50
	90	28	Nuclear family	26	1	Happy	No	No	Full-time job	Good	College	No	21	8	3	16	3	8	3	70	40	30
	91	33	Nuclear family	36	1	Happy	No	No	Homemaker/student	Fair	College	Yes	21	8	3	14	3	7	3	96	50	46
	92	31	Nuclear family	35	1	Happy	Yes	Yes	Homemaker/student	Good	Junior college/technical school	No	15	14	6	41	3	7	6	61	34	27
	93	32	Nuclear family	36	1	Happy	No	No	Maternity leave/leave of absence	Good	College	No	18	6	3	12	3	18	3	46	32	14
	94	27	Nuclear family	36	1	Other	Yes	No	Homemaker/student	Fair	High school	No	17	6	3	99.00	99.00	12	13	85	45	40
	95	38	Nuclear family	30	2	Happy	No	Yes	Homemaker/student	Good	College	No	9	8	3	8	3	6	3	73	40	33
	96	29	Nuclear family	35	2	Happy	No	No	Homemaker/student	Good	College	No	21	6	3	15	3	6	3	99	50	49
	97	35	Nuclear family	36	2	Happy	No	No	Maternity leave/leave of absence	Good	Junior college/technical school	Yes	18	7	3	38	3	14	3	78	41	37
	98	34	Nuclear family	36	3	Happy	Yes	No	Maternity leave/leave of absence	Good	High school	No	18	11	3	16	3	11	3	88	42	46
	99	44	Nuclear family	28	1	Happy	No	No	Full-time job	Fair	Junior high school	No	18	16	4	23	3	7	9	85	43	42
	100	25	Nuclear family	35	1	Happy	No	No	Maternity leave/leave of absence	Good	High school	Yes	21	11	7	11	7	6	3	86	47	39
	101	27	Nuclear family	26	2	Happy	No	No	Homemaker/student	Fair	College	No	18	7	3	15	11	10	3	63	31	32
	102	22	Nuclear family	24	3	Happy	No	No	Homemaker/student	Fair	High school	No	12	25	9	22	3	26	3	47	26	21
	103	36	Nuclear family	33	4	Happy	No	No	Part-time job	Fair	Junior college/technical school	Yes	18	17	8	26	10	18	6	90	45	45
	104	30	Nuclear family	27	2	Happy	No	No	Maternity leave/leave of absence	Good	College	No	17	6	3	12	3	6	3	90	46	44
	105	31	Nuclear family	36	1	Happy	Yes	No	Maternity leave/leave of absence	Good	Junior college/technical school	Yes	21	11	3	28	4	6	3	86	46	40
	106	39	Nuclear family	32	2	Happy	No	Yes	Homemaker/student	Fair	Junior college/technical school	No	18	19	7	29	5	16	6	78	42	36
	107	36	Nuclear family	36	1	Happy	No	Yes	Maternity leave/leave of absence	Fair	Junior college/technical school	No	19	6	3	6	3	6	3	89	48	41
	108	37	Nuclear family	24	1	Happy	No	Yes	Homemaker/student	Fair	Junior high school	No	21	27	7	26	3	8	3	80	44	36
	109	29	Nuclear family	30	1	Happy	Yes	No	Maternity leave/leave of absence	Good	High school	No	21	6	3	18	3	6	3	97	48	49
	110	40	Nuclear family	28	1	Happy	No	Yes	Homemaker/student	Good	Junior college/technical school	No	21	13	3	30	3	9	3	79	45	34
	111	35	Nuclear family	31	1	Happy	Yes	No	Maternity leave/leave of absence	Fair	Junior high school	No	19	15	3	32	9	99.00	6	98	52	46
	112	45	Nuclear family	26	1	Happy	No	No	Full-time job	Fair	Graduate school	No	18	32	8	35	9	14	9	84	43	41
	113	28	Nuclear family	28	3	Happy	No	No	Homemaker/student	Good	Junior college/technical school	No	18	26	9	26	9	26	9	68	35	33
	114	34	Nuclear family	33	2	Happy	No	No	Homemaker/student	Very good	College	No	21	16	3	32	3	8	3	94	50	44
	115	32	Nuclear family	36	3	Other	No	No	Homemaker/student	Fair	College	No	18	18	3	28	3	10	3	57	30	27
	116	28	Nuclear family	33	2	Happy	No	No	Homemaker/student	Good	College	Yes	21	19	3	23	4	6	3	90	47	43
	117	33	Nuclear family	31	2	Happy	No	No	Maternity leave/leave of absence	Fair	College	No	20	17	3	40	7	9	3	72	41	31
	118	31	Nuclear family	26	2	Happy	No	No	Full-time job	Good	College	No	18	6	3	6	3	6	3	70	37	33
	119	26	Nuclear family	34	1	Happy	No	No	Homemaker/student	Good	College	No	21	7	3	8	3	6	3	103	52	51
	120	32	Nuclear family	36	1	Happy	No	Yes	Full-time job	Fair	High school	No	19	7	3	23	4	6	3	100	50	50
	121	38	Nuclear family	29	3	Happy	No	No	Full-time job	Fair	Junior high school	No	15	7	3	99.00	99.00	11	3	60	31	29
	122	30	Nuclear family	28	1	Happy	No	No	Part-time job	Fair	Junior college/technical school	No	19	16	3	22	3	7	4	83	48	35
	123	33	Nuclear family	26	1	Happy	No	No	Full-time job	Good	College	No	18	22	8	33	6	10	3	57	33	24
	124	32	Nuclear family	36	1	Happy	No	Yes	Part-time job	Good	Junior college/technical school	No	16	6	3	7	3	6	3	81	41	40
	125	43	Nuclear family	32	2	Happy	No	No	Full-time job	Good	Junior college/technical school	No	18	13	3	20	3	6	3	87	43	44
	126	37	Nuclear family	34	1	Happy	No	No	Maternity leave/leave of absence	Good	College	Yes	21	7	3	11	3	6	3	83	48	35
	127	32	Nuclear family	28	2	Happy	No	No	Maternity leave/leave of absence	Fair	Junior college/technical school	No	21	7	3	24	6	6	3	77	37	40
	128	40	Other	26	3	Happy	No	No	Homemaker/student	Good	Junior college/technical school	No	15	15	5	16	6	12	9	85	42	43
	129	37	Nuclear family	22	1	Happy	No	No	Full-time job	Good	Junior college/technical school	No	18	14	6	19	7	13	6	81	41	40
	130	36	Nuclear family	34	4	Happy	No	No	Homemaker/student	Fair	College	No	12	10	3	11	3	9	3	59	28	31
	131	30	Nuclear family	34	1	Other	No	No	Homemaker/student	Fair	Junior college/technical school	No	13	17	17	24	11	22	12	50	27	23
	132	32	Nuclear family	30	2	Happy	Yes	No	Maternity leave/leave of absence	Fair	High school	Yes	21	7	3	12	3	9	3	98	47	51
	133	32	Nuclear family	30	3	Other	No	Yes	Maternity leave/leave of absence	99.00	High school	No	12	11	3	18	3	21	9	72	35	37
	134	37	Nuclear family	32	2	Happy	Yes	No	Maternity leave/leave of absence	Good	College	No	18	11	3	37	11	9	6	85	46	39
	135	33	Nuclear family	35	1	Happy	Yes	No	Full-time job	Fair	Junior college/technical school	No	17	28	3	28	3	8	3	71	38	33
	136	33	Other	25	2	Happy	Yes	Yes	Homemaker/student	Good	Junior college/technical school	No	21	23	3	24	3	22	3	76	42	34
	137	28	Nuclear family	26	1	Happy	No	No	Full-time job	Fair	Junior college/technical school	No	18	21	3	30	3	12	3	89	45	44
	138	42	Nuclear family	32	1	Happy	No	No	Maternity leave/leave of absence	Fair	College	No	21	6	3	20	3	6	3	80	43	37
	139	37	Nuclear family	29	2	Happy	No	No	Homemaker/student	Good	College	No	18	8	4	9	3	7	10	86	47	39
	140	31	Nuclear family	36	2	Happy	Yes	No	Maternity leave/leave of absence	Good	Graduate school	No	20	6	3	7	3	6	3	101	52	49
	141	28	Nuclear family	36	1	Happy	No	No	Maternity leave/leave of absence	Fair	Junior college/technical school	No	18	7	3	8	3	10	6	74	41	33
	142	27	Nuclear family	28	1	Happy	No	No	Homemaker/student	Fair	College	No	21	17	3	21	3	8	3	100	50	50
	143	25	Nuclear family	30	1	Happy	No	No	Full-time job	Good	High school	No	18	17	3	25	3	99.00	3	85	46	39
	144	38	Other	22	4	Happy	No	No	Maternity leave/leave of absence	Good	College	No	14	19	5	19	3	15	3	63	33	30
	145	43	Nuclear family	36	4	Happy	Yes	No	Homemaker/student	Poor	College	No	11	31	3	23	3	32	10	40	22	18
	146	35	Nuclear family	28	2	Happy	No	No	Homemaker/student	Fair	College	No	8	26	6	27	4	32	12	36	19	17
	147	36	Nuclear family	30	4	Happy	No	No	Homemaker/student	Poor	High school	No	19	10	17	19	8	9	3	77	40	37
	148	29	Nuclear family	34	1	Happy	No	No	Homemaker/student	Good	College	Yes	21	8	3	26	3	6	3	101	50	51
	149	34	Nuclear family	28	1	Happy	No	No	Part-time job	Good	College	No	16	10	3	21	3	13	5	68	36	32
	150	27	Nuclear family	34	2	Happy	No	No	Maternity leave/leave of absence	Good	Junior college/technical school	No	21	6	3	36	14	6	3	103	52	51
	151	36	Nuclear family	26	2	Happy	No	No	Homemaker/student	Good	College	No	18	10	3	17	3	16	4	66	35	31
	152	36	Nuclear family	32	2	Other	No	No	Homemaker/student	Fair	High school	No	12	22	6	24	6	24	9	60	29	31
	153	37	Nuclear family	31	2	Happy	No	No	Maternity leave/leave of absence	Good	College	No	18	12	6	12	6	8	6	103	51	52
	154	30	Nuclear family	22	2	Happy	No	No	Part-time job	Fair	High school	No	18	33	13	33	15	8	7	63	32	31
	155	24	Nuclear family	24	2	Other	No	No	Homemaker/student	Fair	Junior college/technical school	No	21	6	3	6	3	6	3	104	52	52
	156	37	Nuclear family	36	3	Happy	No	No	Homemaker/student	Good	High school	No	11	13	3	21	3	22	13	66	34	32
	157	31	Nuclear family	24	2	Happy	No	No	Homemaker/student	Good	College	No	18	13	3	26	3	10	3	78	43	35
	158	31	Nuclear family	22	1	Happy	No	Yes	Full-time job	Fair	Junior college/technical school	No	18	27	3	22	3	16	9	60	33	27
	159	33	Nuclear family	34	1	Happy	No	No	Maternity leave/leave of absence	Good	College	No	17	13	3	16	3	13	3	68	39	29
	160	34	Nuclear family	28	3	Other	No	No	Full-time job	Good	College	No	18	8	3	11	3	6	3	77	41	36
	161	40	Nuclear family	25	3	Happy	No	No	Full-time job	Fair	Junior college/technical school	No	11	15	3	27	3	7	3	75	37	38
	162	35	Nuclear family	27	1	Other	No	No	Full-time job	Good	Junior college/technical school	No	18	20	6	27	6	12	6	71	39	32
	163	32	Nuclear family	22	3	Happy	No	No	Full-time job	Good	College	No	18	10	3	12	3	6	3	95	45	50
	164	29	Nuclear family	28	1	Happy	No	No	Homemaker/student	Fair	College	No	21	29	9	22	3	13	6	76	45	31
	165	33	Nuclear family	30	2	Happy	No	No	Homemaker/student	Fair	College	No	18	14	5	20	6	13	6	75	38	37
	166	29	Nuclear family	34	2	Happy	No	No	Part-time job	Good	Junior college/technical school	No	18	10	3	99.00	99.00	14	3	81	41	40
	167	40	Nuclear family	36	2	Happy	No	Yes	Maternity leave/leave of absence	Fair	College	No	12	6	3	21	3	12	3	52	29	23
	168	43	Nuclear family	31	1	Happy	No	No	Maternity leave/leave of absence	Good	College	No	18	8	4	15	3	12	3	79	41	38
	169	31	Nuclear family	34	1	Happy	No	No	Maternity leave/leave of absence	Fair	Junior college/technical school	No	11	6	3	18	3	17	5	77	41	36
	170	32	Nuclear family	32	1	Happy	Yes	No	Maternity leave/leave of absence	Good	Junior college/technical school	No	21	13	3	12	3	6	3	104	52	52
	171	28	Nuclear family	22	3	Other	No	Yes	Homemaker/student	Fair	High school	No	10	23	3	24	3	15	10	53	28	25
	172	39	Nuclear family	22	4	Happy	No	Yes	Homemaker/student	Poor	Junior high school	No	7	42	9	42	3	19	9	40	22	18
	173	29	Nuclear family	34	1	Happy	No	No	Maternity leave/leave of absence	Good	College	No	21	6	3	10	3	6	3	99	50	49
	174	44	Nuclear family	32	1	Happy	No	No	Homemaker/student	Good	College	No	21	18	3	19	3	14	3	68	41	27
	175	23	Nuclear family	36	1	Happy	No	No	Maternity leave/leave of absence	Good	High school	Yes	21	6	3	6	3	6	3	90	49	41
	176	28	Nuclear family	22	1	Happy	No	No	Full-time job	Good	College	No	21	12	3	20	3	6	3	82	45	37
	177	40	Nuclear family	34	2	Happy	No	No	Homemaker/student	Good	Junior college/technical school	Yes	21	9	3	18	3	6	3	87	45	42
	178	25	Nuclear family	22	1	Happy	No	No	Full-time job	Good	College	No	14	9	3	14	3	13	6	56	29	27
	179	28	Nuclear family	26	1	Happy	Yes	No	Full-time job	Good	Junior college/technical school	No	16	10	3	18	3	9	6	73	39	34
	180	41	Nuclear family	26	1	Other	No	No	Full-time job	Poor	Junior high school	No	12	12	3	36	3	6	8	73	32	41
	181	30	Nuclear family	22	1	Happy	No	No	Homemaker/student	Fair	College	No	17	12	3	12	3	11	4	58	36	22
